# Supplementary material for: Multifunction fluorescence open source in vivo/in vitro imaging system (openIVIS)
Source: PLoS One. 2024 Mar 18;19(3):e0299875. doi: 10.1371/journal.pone.0299875 (PMC10947658; doi:10.1371/journal.pone.0299875)
Supplement: S1 Table — (XLSX) [file pone.0299875.s021.xlsx]

## Sheet: Sheet1
	Component	Supplier	Part Number	Unit Cost	Qty	Total Cost
	Raspberry Pi 4, 4 GB Ram	CanaKit	PI4-4GB-STR32F-C4-BLK-1	119.95	1	119.95
	Samsung Pro Plus Micro SSD, 256 GB	Amazon	MB-MD256KA/AM	20.88	1	20.88
	Arducam IMX519 Camera	Arducam	B0371	24.99	1	24.99
	Ardufruit Camera Flex Cable, 24"	Adafurit	1731	2.95	1	2.95
	NeoPixel LED, RGBW, 4W, Cool White	Adafurit	5162	5.5	8	44
	Raspberry Pi Prototype Board	Adafurit	2314	7.5	1	7.5
	Logic Level Converter, BSS138	Adafurit	757	3.95	1	3.95
	3-Pin Receptacle Cable	Adafurit	1663	1.5	1	1.5
	2.1 mm DC Barrel Jack	Adafurit	373	0.95	1	0.95
	Stranded-Core Wire, Black, 22 AWG	Adafruit	2976	2.95	1	2.95
	Stranded-Core Wire, Red	Adafruit	3068	2.95	1	2.95
	Stranded-Core Wire, Yellow	Adafruit	2987	2.95	1	2.95
	Brass M2.5 Standoffs for Pi HATs	Adafruit	2336	0.75	2	1.5
	Adhesive Black Felt Fabric	Amazon	B08DS6CZRJ	0.75	4	3
	Black Acrylic Sheets (12” x 16”)	Amazon	B0BCFVVMYW	8.65	6	51.9
	Power Supply, 12V 5A	Amazon	B08C594VNP	10.99	1	10.99
						302.91
	Component	Supplier	Part Number	Unit Cost	Qty	Total Cost
	Raspberry Pi 4, 4 GB Ram	CanaKit	PI4-4GB-STR32F-C4-BLK-1	119.95	1	119.95
	Samsung Pro Plus Micro SSD, 256 GB	Amazon	MB-MD256KA/AM	20.88	1	20.88
	Arducam IMX519 Camera	Arducam	B0371	24.99	1	24.99
	Ardufruit Camera Flex Cable, 24"	Adafurit	1731	2.95	1	2.95
	NeoPixel LED, RGBW, 4W, Cool White	Adafurit	5162	5.5	8	44
	Raspberry Pi Prototype Board	Adafurit	2314	7.5	1	7.5
	Logic Level Converter, BSS138	Adafurit	757	3.95	1	3.95
	3-Pin Receptacle Cable	Adafurit	1663	1.5	1	1.5
	2.1 mm DC Barrel Jack	Adafurit	373	0.95	1	0.95
	Stranded-Core Wire, Black, 22 AWG	Adafruit	2976	2.95	1	2.95
	Stranded-Core Wire, Red	Adafruit	3068	2.95	1	2.95
	Stranded-Core Wire, Yellow	Adafruit	2987	2.95	1	2.95
	Brass M2.5 Standoffs for Pi HATs	Adafruit	2336	0.75	2	1.5
	Adhesive Black Felt Fabric	Amazon	B08DS6CZRJ	0.75	4	3
	Black Acrylic Sheets (12” x 16”)	Amazon	B0BCFVVMYW	8.65	6	51.9
					1	0
						291.92
